# Supplementary material for: High Tumoral STMN1 Expression Is Associated with Malignant Potential and Poor Prognosis in Patients with Neuroblastoma
Source: Cancers (Basel). 2023 Sep 8;15(18):4482. doi: 10.3390/cancers15184482 (PMC10526320; doi:10.3390/cancers15184482)
Supplement: Supplementary file 1 [file cancers-15-04482-s001.zip]

Archive with 3 entries (3 files):
- cancers-2508144-supplementary/Supplementary Figure S1.tiff
- cancers-2508144-supplementary/Supplementary Figure S2.tiff
- cancers-2508144-supplementary/WBOriginal images(SF3).zip
